# Supplementary material for: Polyhydric Stigmastane-Type Steroids Derivative from Vernonia amygdalina and Their Anti-Neuroinflammatory Activity
Source: Pharmaceuticals (Basel). 2022 Sep 19;15(9):1160. doi: 10.3390/ph15091160 (PMC9506346; doi:10.3390/ph15091160)
Supplement: Supplementary file 1 [file pharmaceuticals-15-01160-s001.zip]

Archive with 1 entries (1 files):
- pharmaceuticals-1894175-supplementary.pdf
